# Supplementary material for: Brain Tissue Oxygenation-Guided Therapy and Outcome in Traumatic Brain Injury: A Single-Center Matched Cohort Study
Source: Brain Sci. 2022 Jul 6;12(7):887. doi: 10.3390/brainsci12070887 (PMC9315682; doi:10.3390/brainsci12070887)
Supplement: Supplementary file 1 [file brainsci-12-00887-s001.zip]

Archive with 1 entries (1 files):
- brainsci-1797588-supplementary.pdf
